# Supplementary material for: Microbiota-derived acetate protects against respiratory syncytial virus infection through a GPR43-type 1 interferon response
Source: Nat Commun. 2019 Jul 22;10:3273. doi: 10.1038/s41467-019-11152-6 (PMC6646332; doi:10.1038/s41467-019-11152-6)
Supplement: Supplementary file 3 — Source Data [file 41467_2019_11152_MOESM3_ESM.xlsx]

## Sheet: Figure 1B
	Figure 1B
	Weight (% original weight)	Day 0	Day 1	Day 2	Day 3	Day 4	Day 5
	CF diet 1	100	100	100.435	100.87	101.304	102.174
	CF diet 2	100	99.2095	99.6047	101.186	101.186	101.186
	CF diet 3	100	101.562	101.562	101.562	101.953	101.562
	CF diet 4	100	100	101.66	100.83	102.075	102.49
	Mean	100	100.193	100.815	101.112	101.629	101.853
	SEM	0	0.493062	0.490045	0.169984	0.224638	0.294078
	HF diet 1	100	98.6364	105	104.091	104.091	104.546
	HF diet 2	100	100.83	104.149	107.054	107.469	107.469
	HF diet 3	100	98.718	100	100	100	101.709
	HF diet 4	100	97.0085	100.427	99.5726	99.1453	99.5726
	Mean	100	98.7982	102.394	102.679	102.676	103.324
	SEM	0	0.783331	1.27382	1.77857	1.92788	1.71639
	CF diet + RSV 1	100	97.3451	97.3451	98.2301	96.4602	96.0177
	CF diet + RSV 2	100	93.6803	96.6543	97.026	95.539	96.6543
	CF diet + RSV 3	100	97.4468	97.4468	94.8936	94.8936	95.3191
	CF diet + RSV 4	100	97.479	98.7395	100.84	98.3193	99.1597
	CF diet + RSV 5	100	96.9828	98.2759	99.1379	95.2586	94.3966
	CF diet + RSV 6	100	97.8261	98.2609	98.6957	96.087	96.5217
	Mean	100	96.7933	97.7871	98.1373	96.093	96.3448
	SEM	0	0.632326	0.314369	0.824302	0.501098	0.658411
	HF diet + RSV 1	100	99.5495	99.0991	100.451	100	101.351
	HF diet + RSV 2	100	99.1379	98.7069	98.7069	98.7069	99.1379
	HF diet + RSV 3	100	99.1525	97.0339	99.1525	97.0339	97.4576
	HF diet + RSV 4	100	99.5868	95.4545	99.1736	99.5868	99.1736
	HF diet + RSV 5	100	101.619	99.1903	101.215	100	101.215
	HF diet + RSV 6	100	99.5575	99.115	101.327	99.5575	99.5575
	Mean	100	99.7673	98.1	100.004	99.1475	99.6488
	SEM	0	0.379838	0.625047	0.465954	0.464616	0.595735

## Sheet: Figure 1C
	Figure 1C
		Viral load (copies/g lung)
	CF diet + RSV 1	3855.61
	CF diet + RSV 2	3560.7
	CF diet + RSV 3	5085.01
	CF diet + RSV 4	10610
	CF diet + RSV 5	898.761
	CF diet + RSV 6	2004.06
	CF diet + RSV 7	1415.19
	CF diet + RSV 8	809.958
	CF diet + RSV 9	2018.19
	Mean	3362
	SEM	1026
	HF diet + RSV 1	693.817
	HF diet + RSV 2	242.155
	HF diet + RSV 3	193.55
	HF diet + RSV 4	112.184
	HF diet + RSV 5	221.264
	HF diet + RSV 6	106.388
	Mean	261.6
	SEM	89.42

## Sheet: Figure 1D
	Figure 1D
	CF diet + RSV
	Cells per ml of BALF (x104)										Mean	SEM
	Total cells	8.1	7.5	8	5.7	7	5	4.5	4	2.5	5.81111	0.655414
	Macrophages	4.4955	3.6	4.4	2.907	3.9025	2.907				3.702	0.284693
	Lymphocytes	3.21975	2.60625	3.06	1.881	2.695	1.881				2.55717	0.232928
	Eosinophils	0.162	0.45	0.28	0.285	0.14	0.285				0.267	0.0452622
	Neutrophils	0.22275	0.84375	0.26	0.627	0.2625	0.627				0.473833	0.106017
	HF diet + RSV
	Cells per ml of BALF (x104)										Mean	SEM
	Total cells	5.8	4	4.9	5	6	4	2.5	4	3	4.35556	0.39374
	Macrophages	3.016	2.07	2.68275	2.5875	3.15	2.07				2.59604	0.186571
	Lymphocytes	2.552	1.81	2.0335	2.2375	2.625	1.81				2.178	0.145482
	Eosinophils	0.087	0.05	0.06125	0.0875	0.075	0.05				0.0684583	0.00702982
	Neutrophils	0.145	0.06	0.1225	0.0875	0.15	0.06				0.104167	0.0166166

## Sheet: Figure 1G
	Figure 1G
	CF diet + RSV							Mean	SEM
	Day 0	100	100	100	100	100	100	100	0
	Day 1	94.186	96.9565	96.337	94.4882	93.8931	93.9271	94.9647	0.544939
	Day 2	94.186	95.6522	95.9707	90.9449	94.2748	88.2591	93.2146	1.22901
	Day 3	96.5116	97.3913	97.4359	93.3071	94.2748	93.5223	95.4072	0.785659
	Day 4	97.2868	97.8261	98.1685	92.126	95.8015	96.3563	96.2609	0.902938
	Day 5	96.8992	100.87	99.6337	98.4252	97.7099	101.619	99.1928	0.751512
	HF diet + RSV							Mean	SEM
	Day 0	100	100	100	100	100	100	100	0
	Day 1	100	98.8889	99.2308	98.1482	99.6016	91.9831	97.9754	1.22598
	Day 2	100.87	97.4074	102.308	96.6667	99.6016	88.6076	97.5768	1.98853
	Day 3	105.652	101.481	100.769	98.8889	104.382	92.827	100.667	1.86152
	Day 4	104.783	102.593	101.923	97.4074	99.2032	92.4051	99.719	1.80609
	Day 5	104.783	100.37	103.077	96.6667	99.6016	96.6245	100.187	1.35317
	LF diet + RSV							Mean	SEM
	Day 0	100	100	100	100	100	100	100	0
	Day 1	94.8276	92.7835	96.6527	92.766	92.3077	94.7368	94.0124	0.686305
	Day 2	86.6379	87.9725	91.2134	84.6809	84.188	91.9298	87.7704	1.32736
	Day 3	87.069	87.9725	89.9582	85.1064	86.7521	95.7895	88.7746	1.54605
	Day 4	96.1207	94.8454	92.887	94.4681	94.8718	98.2456	95.2398	0.735594
	Day 5	99.569	93.4708	94.5607	91.9149	98.2906	98.2456	96.0086	1.26732

## Sheet: Figure 1H
	Figure 1H
		Total cell number in BALF (x104)
	CF diet + RSV 1	10.05
	CF diet + RSV 2	3.03
	CF diet + RSV 3	7.48
	CF diet + RSV 4	7.9
	Mean	7.115
	SEM	2.947
	HF diet + RSV 1	2
	HF diet + RSV 2	6.11
	HF diet + RSV 3	4.3
	HF diet + RSV 4	4.82
	HF diet + RSV 5	7.5
	Mean	4.946
	SEM	2.061
	LF diet + RSV 1	9.83
	LF diet + RSV 2	10.6
	LF diet + RSV 3	10.5
	LF diet + RSV 4	7.28
	LF diet + RSV 5	10.1
	Mean	9.662
	SEM	1.367

## Sheet: Figure 1J
	Figure 1J
	CF diet + RSV
	Quantification (mg/g of feces)										Mean	SEM
	Acetate	0.387145	2.0451	0.25802	1.06967	1.82978	1.3147	0.885421	1.00135	2.17454	1.21841	0.228951
	Propionate	ND	0.215273	ND	0.0772613	ND	ND	ND	ND	ND	0.146267	0.0690056
	Butyrate	ND	0.0507329	ND	0.00442757	ND	ND	ND	ND	ND	0.0275802	0.0231527
	HF diet + RSV
	Quantification (mg/g of feces)										Mean	SEM
	Acetate	2.27824	2.59721	2.56365	0.735657	6.05752	4.22752	4.42434	2.33069	2.54231	3.08413	0.52013
	Propionate	0.00472465	0.254201	0.227328	ND	0.41388	ND	0.215059	ND	ND	0.223039	0.0652435
	Butyrate	0.0440739	0.0523738	0.0421403	ND	0.031236	ND	ND	ND	ND	0.042456	0.00434903
	ND, not detected.

## Sheet: Figure 2B
	Figure 2B
	HF diet + RSV							Mean	SEM
	Day 0	100	100	100	100	100	100	100	0
	Day 1	94.3662	99.435	96.6292	95.5801	91.1392	90	94.525	1.4331
	Day 2	90.1409	103.955	97.191	91.1602	89.2405	90.72	93.7346	2.34682
	Day 3	95.3052	105.085	99.4382	92.8177	92.4051	93.3333	96.3974	2.03347
	Day 4	95.7746	107.91	100.562	93.9227	94.3038	96.25	98.1204	2.1831
	Day 5	96.7136	107.345	100.562	93.9227	94.9367	96.6667	98.3577	2.0212
	HF diet + Abx + RSV							Mean	SEM
	Day 0	100	100	100	100	100	100	100	0
	Day 1	94.8187	96.3731	93.4066	94.8571	93.5673	94.4751	94.583	0.438264
	Day 2	87.0466	92.228	87.9121	91.4286	87.7193	88.3978	89.1221	0.879972
	Day 3	82.9016	91.7099	88.4615	92.5714	82.4561	81.768	86.6447	1.99517
	Day 4	88.0829	93.2643	90.6593	92.5714	84.7953	82.8729	88.7077	1.72473
	Day 5	89.1192	101.554	99.4506	97.1429	87.7193	86.1878	93.529	2.70569
	HF diet + Abx + RSV + Acetate							Mean	SEM
	Day 0	100	100	100	100	100	100	100	0
	Day 1	94.5055	99.5098	96.7391	97.0588	94.1463	98.895	96.8091	0.896457
	Day 2	86.2637	87.7451	85.8696	88.7255	94.6342	88.9503	88.698	1.29275
	Day 3	91.2088	90.1961	90.2174	91.1765	98.0488	90.0553	91.8171	1.26366
	Day 4	97.2528	95.5882	92.9348	95.098	98.5366	98.895	96.3842	0.928757
	Day 5	97.8022	97.549	97.2826	96.0784	98.5366	100.552	97.9669	0.612268

## Sheet: Figure 2C
	Figure 2C
		Viral load (copies/g lung)
	HF diet + RSV 1	237.767
	HF diet + RSV 2	11.0572
	HF diet + RSV 3	81.7699
	HF diet + RSV 4	163.464
	HF diet + RSV 5	112.184
	HF diet + RSV 6	221.264
	HF diet + RSV 7	106.388
	Mean	133.4
	SEM	30.21
	HF diet + Abx + RSV 1	1093.81
	HF diet + Abx + RSV 2	2384.82
	HF diet + Abx + RSV 3	741.455
	HF diet + Abx + RSV 4	2371.45
	HF diet + Abx + RSV 5	1185.47
	HF diet + Abx + RSV 6	2800.66
	HF diet + Abx + RSV 7	5955.72
	HF diet + Abx + RSV 8	5889.85
	HF diet + Abx + RSV 9	8607.06
	Mean	3448
	SEM	909.5
	HF diet + Abx + RSV + Acetate 1	1332.48
	HF diet + Abx + RSV + Acetate 2	167.299
	HF diet + Abx + RSV + Acetate 3	276.868
	HF diet + Abx + RSV + Acetate 4	37.6169
	HF diet + Abx + RSV + Acetate 5	2029.5
	HF diet + Abx + RSV + Acetate 6	931.189
	HF diet + Abx + RSV + Acetate 7	428.712
	HF diet + Abx + RSV + Acetate 8	1025.5
	HF diet + Abx + RSV + Acetate 9	1211.01
	Mean	826.7
	SEM	217.9

## Sheet: Figure 2D
	Figure 2D
	HF diet + RSV
	Cells per ml of BALF (x104)										Mean	SEM
	Total cells	10	12	8	7.7	10	9	5.5	9		8.9	0.679548
	Macrophages	5.35	6.33	4.16	5.35	4.16					5.07	0.412347
	Lymphocytes	3.6	4.5	3	3.875	3					3.595	0.283328
	Eosinophils	0.275	0.27	0.18	0.25	0.18					0.231	0.0212368
	Neutrophils	0.775	0.9	0.66	0.525	0.66					0.704	0.062996
	HF diet + Abx + RSV
	Cells per ml of BALF (x104)										Mean	SEM
	Total cells	4	7	7.2	8.1	9.5	4.5	7.5	3.5	7.5	6.53333	0.68252
	Macrophages	2.19	3.885	3.834	4.374	5.10625	5.10625				4.08258	0.442094
	Lymphocytes	1.61	2.7475	2.952	3.159	3.91875	3.91875				3.051	0.351
	Eosinophils	0.07	0.1225	0.108	0.2025	0.16625	0.16625				0.13925	0.0195885
	Neutrophils	0.13	0.245	0.306	0.2835	0.30875	0.30875				0.263667	0.0285574
	HF diet + Abx + RSV + Acetate
	Cells per ml of BALF (x104)										Mean	SEM
	Total cells	5.8	4	4.9	5	6	4	2.5	4	3	4.35556	0.39374
	Macrophages	3.016	2.07	2.68275	2.5875	3.15	3.15				2.77604	0.171271
	Lymphocytes	2.552	1.81	2.0335	2.2375	2.625	2.625				2.31383	0.140075
	Eosinophils	0.087	0.05	0.06125	0.0875	0.075	0.075				0.072625	0.0060013
	Neutrophils	0.145	0.06	0.1225	0.0875	0.15	0.15				0.119167	0.0153659

## Sheet: Figure 2F
	Figure 2F
		Acetate(mg/ g of feces)
	HF diet + RSV 1	2.27824
	HF diet + RSV 2	2.59721
	HF diet + RSV 3	2.56365
	HF diet + RSV 4	0.735657
	HF diet + RSV 6	2.044
	Mean	2.044
	SEM	0.3423
	HF diet + Abx + RSV 1	0.396002
	HF diet + Abx + RSV 3	0.421178
	HF diet + Abx + RSV 4	0.323002
	HF diet + Abx + RSV 5	0.736028
	HF diet + Abx + RSV 6	0.4691
	Mean	0.4691
	SEM	0.07079

[truncated: 50 more sheets: Figure 3B, Figure 3C, Figure 3D, Figure 4B, Figure 4C, Figure 4D, Figure 4G, Figure 4I, Figure 4J, Figure 5A, Figure 5B, Figure 5C, Figure 5D, Figure 6A, Figure 6B, Figure 6C, Figure 6E, Figure 6F, Figure 6G, Figure 6H …]
